# Supplementary material for: Comparison of Static and Dynamic Assays When Quantifying Thermal Plasticity of Drosophilids
Source: Insects. 2020 Aug 15;11(8):537. doi: 10.3390/insects11080537 (PMC7469138; doi:10.3390/insects11080537)
Supplement: Supplementary file 1 [file insects-11-00537-s001.zip]

Archive with 1 entries (1 files):
- insects-881127-supplementary.rar
